# Supplementary material for: Preliminary IL-1 Family Cytokine Signature for Crohn’s Disease Onset in Pediatric Juvenile Idiopathic Arthritis
Source: Int J Mol Sci. 2026 May 10;27(10):4247. doi: 10.3390/ijms27104247 (PMC13208062; doi:10.3390/ijms27104247)
Supplement: Supplementary file 1 [file ijms-27-04247-s001.zip]

Archive with 1 entries (1 files):
- ijms-4279490-supplementary.pdf
